# Supplementary material for: “We Just Get Whispers Back”: Perspectives of Primary and Hospital Health Care Providers on Between-Service Communication for Aboriginal People with Cancer in the Northern Territory
Source: Cancers (Basel). 2025 Sep 28;17(19):3155. doi: 10.3390/cancers17193155 (PMC12523268; doi:10.3390/cancers17193155)
Supplement: Supplementary file 1 [file cancers-17-03155-s001.zip]

Archive with 1 entries (1 files):
- S1 Interview Guide Health Professionals.pdf
